# Supplementary material for: Kaposi’s sarcoma-associated herpesvirus (KSHV) gB dictates a low-pH endocytotic entry pathway as revealed by a dual-fluorescent virus system and a rhesus monkey rhadinovirus expressing KSHV gB
Source: PLoS Pathog. 2025 Jan 16;21(1):e1012846. doi: 10.1371/journal.ppat.1012846 (PMC11801733; doi:10.1371/journal.ppat.1012846)
Supplement: S1 Data — (ZIP) [file ppat.1012846.s001.zip]

Archive with 59 entries (53 files):
- Supplemental_Original_Data_Files/
- Supplemental_Original_Data_Files/FigS1B_Western_Blot/
- Supplemental_Original_Data_Files/Fig5B_Western_Blot/
- Supplemental_Original_Data_Files/.DS_Store
- __MACOSX/Supplemental_Original_Data_Files/._.DS_Store
- Supplemental_Original_Data_Files/FigS2B_Western_Blot/
- __MACOSX/Supplemental_Original_Data_Files/._FigS2B_Western_Blot
- Supplemental_Original_Data_Files/PRISM_Files/
- Supplemental_Original_Data_Files/FigS5A_Western_Blot/
- __MACOSX/Supplemental_Original_Data_Files/._FigS5A_Western_Blot
- Supplemental_Original_Data_Files/FigS1B_Western_Blot/.DS_Store
- __MACOSX/Supplemental_Original_Data_Files/FigS1B_Western_Blot/._.DS_Store
- Supplemental_Original_Data_Files/FigS1B_Western_Blot/293T_gB-constructs-expression_anti-His_lossless.tif
- Supplemental_Original_Data_Files/FigS1B_Western_Blot/293T_gB-constructs-expression_anti-GAPDH_lossless.tif
- Supplemental_Original_Data_Files/Fig5B_Western_Blot/Fig 5B WB-iSLK-RF-wt-kgB-anti-KSHVgB-anti-GAPDH_lossless.tif
- __MACOSX/Supplemental_Original_Data_Files/Fig5B_Western_Blot/._Fig 5B WB-iSLK-RF-wt-kgB-anti-KSHVgB-anti-GAPDH_lossless.tif
- Supplemental_Original_Data_Files/Fig5B_Western_Blot/.DS_Store
- __MACOSX/Supplemental_Original_Data_Files/Fig5B_Western_Blot/._.DS_Store
- Supplemental_Original_Data_Files/Fig5B_Western_Blot/Fig 5B WB-iSLK-RF-wt-kgB-anti-RRVgB_lossless.tif
- Supplemental_Original_Data_Files/Fig5B_Western_Blot/Fig 5B WB-iSLK-RF-wt-kgB-anti-KSHVgB_lossless.tif
- __MACOSX/Supplemental_Original_Data_Files/Fig5B_Western_Blot/._Fig 5B WB-iSLK-RF-wt-kgB-anti-KSHVgB_lossless.tif
- Supplemental_Original_Data_Files/Fig5B_Western_Blot/Fig 5B WB-SLK-RF-wt-kgB-anti-RRVgB-anti-GAPDH_lossless.tif
- __MACOSX/Supplemental_Original_Data_Files/Fig5B_Western_Blot/._Fig 5B WB-SLK-RF-wt-kgB-anti-RRVgB-anti-GAPDH_lossless.tif
- Supplemental_Original_Data_Files/FigS2B_Western_Blot/SFig2B-anti-Hislossless.tif
- Supplemental_Original_Data_Files/FigS2B_Western_Blot/.DS_Store
- __MACOSX/Supplemental_Original_Data_Files/FigS2B_Western_Blot/._.DS_Store
- Supplemental_Original_Data_Files/FigS2B_Western_Blot/SFig2B GAPDHlossless.tif
- Supplemental_Original_Data_Files/PRISM_Files/SFig1A_data.prism
- Supplemental_Original_Data_Files/PRISM_Files/Fig2C_data.prism
- Supplemental_Original_Data_Files/PRISM_Files/Fig4A_data.prism
- Supplemental_Original_Data_Files/PRISM_Files/.DS_Store
- __MACOSX/Supplemental_Original_Data_Files/PRISM_Files/._.DS_Store
- Supplemental_Original_Data_Files/PRISM_Files/Fig6B_data.prism
- Supplemental_Original_Data_Files/PRISM_Files/Fig2F_data.prism
- Supplemental_Original_Data_Files/PRISM_Files/Fig4D_data.prism
- Supplemental_Original_Data_Files/PRISM_Files/SFig1C_data.prism
- Supplemental_Original_Data_Files/PRISM_Files/Fig2A_data.prism
- Supplemental_Original_Data_Files/PRISM_Files/Fig4C_data.prism
- Supplemental_Original_Data_Files/PRISM_Files/SFig5B_data.prism
- Supplemental_Original_Data_Files/PRISM_Files/Fig2D_data.prism
- Supplemental_Original_Data_Files/PRISM_Files/Fig4F_data.prism
- Supplemental_Original_Data_Files/PRISM_Files/SFig2A_data.prism
- Supplemental_Original_Data_Files/PRISM_Files/Fig4H_data.prism
- Supplemental_Original_Data_Files/PRISM_Files/Fig6C_data.prism
- Supplemental_Original_Data_Files/PRISM_Files/SFig3_data.prism
- Supplemental_Original_Data_Files/PRISM_Files/Fig4E_data.prism
- Supplemental_Original_Data_Files/PRISM_Files/Fig2B_data.prism
- Supplemental_Original_Data_Files/PRISM_Files/SFig6_data.prism
- Supplemental_Original_Data_Files/PRISM_Files/Fig6A_data.prism
- Supplemental_Original_Data_Files/PRISM_Files/Fig3D_data.prism
- Supplemental_Original_Data_Files/PRISM_Files/Fig2E_data.prism
- Supplemental_Original_Data_Files/PRISM_Files/Fig4G_data.prism
- Supplemental_Original_Data_Files/PRISM_Files/Fig4B_data.prism
- Supplemental_Original_Data_Files/PRISM_Files/SFig4_data.prism
- Supplemental_Original_Data_Files/PRISM_Files/Fig5C_data.prism
- Supplemental_Original_Data_Files/FigS5A_Western_Blot/.DS_Store
- __MACOSX/Supplemental_Original_Data_Files/FigS5A_Western_Blot/._.DS_Store
- Supplemental_Original_Data_Files/FigS5A_Western_Blot/Raji-transduced-anti-EphB3-anti-GAPDH_lossless.tif
- Supplemental_Original_Data_Files/FigS5A_Western_Blot/Raji-transduced-anti-EphB3_lossless.tif
